# Supplementary material for: In vivo diversification of target genomic sites using processive base deaminase fusions blocked by dCas9
Source: Nat Commun. 2020 Dec 22;11:6436. doi: 10.1038/s41467-020-20230-z (PMC7755918; doi:10.1038/s41467-020-20230-z)
Supplement: Supplementary file 4 — Source Data [file 41467_2020_20230_MOESM4_ESM.xlsx]

## Sheet: Figure 2b
Figure 2b: Western-blot
Primary antibodies: monoclonal mouse anti-T7 RNA polymerase antibodies (Novagen, Merck). Dilution: 1:10000
Secondary antibodies: POD labelled goat anti-mouse antibodies (Sigma). Dilution: 1:5000

## Sheet: Figure 2d
Figure 2d: Graph URA3 FOAR mutants
	MG-URA3			n	MG-URA3 Dung DPT7			n	MG-URA3 Dung						n
pSEVA221	8.7e-07	7.85e-07	1.48e-06	3	6.2e-07	1e-06	7.14e-07	3	5.89e-07	1e-06	2.22e-07	2.68e-06	1.33e-06	1.43e-06	6
T7RNAP	1.76e-05	3.68e-05	1.2e-05	3	2.84e-07	5.26e-07	9.09e-07	3	2.07e-05	2.63e-05	1.9e-05	1.54e-05	2.25e-05	2.65e-05	6
AID-T7RNAP	8.8e-06	9.54e-07	3.15e-06	3	8.4e-07	1.58e-06	2.15e-06	3	0.00146	0.000196	0.0004	0.00379	0.000754	0.0048	6
pmCDA1-T7RNAP	4.23e-05	1.14e-05	0.000306	3	2.27e-06	2.47e-06	1.05e-06	3	0.196	0.115	0.318	0.29	0.285	0.95	6
rAPOBEC1-T7RNAP	3.09e-06	3.46e-06	1.64e-05	3	2.83e-06	3.76e-06	1.69e-06	3	0.104	0.00215	0.00945	0.0131	0.00435	0.00589	6
Experiment #	1	2	3		1	2	3		1	2	3	4	5	6

## Sheet: Figure 2e
Figure 2e: Graph RifR mutants
	MG-URA3			n	MG-URA3 Dung DPT7			n	MG-URA3 Dung						n
pSEVA221	4.78e-08	BDL	3.63e-08	2	1.16e-07	1.23e-07	1.64e-07	3	7.19e-08	1.1e-07	1.41e-07	2.05e-07	1.4e-07	9e-08	6
T7RNAP	BDL	BDL	BDL	0	BDL	BDL	9.09e-08	1	BDL	9.09e-08	5e-08	8.3e-08	8.3e-08	BDL	4
AID-T7RNAP	2.85e-08	2.27e-08	1.81e-08	3	2.31e-07	2.5e-07	2.63e-07	3	2.98e-07	2.76e-08	2.61e-07	2.62e-07	1.45e-07	2.65e-07	6
pmCDA1-T7RNAP	1.53e-07	7.69e-08	2.83e-07	3	5.3e-07	7e-07	8.19e-07	3	4.92e-07	8.38e-07	7.6e-07	2.29e-07	3.5e-07	4.84e-07	6
rAPOBEC1-T7RNAP	1.16e-06	8.93e-07	4.46e-07	3	2.04e-06	1.95e-06	3.86e-06	3	3.82e-06	8.92e-07	2.05e-06	3.6e-06	4.25e-06	1.35e-06	6
Experiment #	1	2	3		1	2	3		1	2	3	4	5	6
BDL: Below detection limit

## Sheet: Figure 3b
Figure 3b: Western-blot
Primary antibodies: monoclonal mouse anti-T7 RNA polymerase antibodies (Novagen, Merck). Dilution: 1:10000
Secondary antibodies: POD labelled goat anti-mouse antibodies (Sigma). Dilution: 1:5000

## Sheet: Figure 3d
Figure 3d: Graph URA3 FOAR mutants
	MG-URA3			n	MG-URA3 ung			n	MG-URA3 nfi			n	MG-URA3 ung nfi			n
pSEVA221	6.45e-07	2.2e-06	1.21e-06	3	1.95e-06	2.36e-06	1.23e-06	3	8.39e-07	4e-06	5.56e-07	3	1.6e-06	1.7e-06	1.36e-06	3
AID-T7RNAP	9e-06	1e-06	3e-06	3	0.00118	0.0007	0.000603	3	1.61e-06	2.97e-06	2.94e-06	3	0.000705	0.00095	0.000788	3
TadA*-T7RNAP	0.000238	0.000222	0.000177	3	0.00015	9.36e-05	0.00096	3	0.00173	0.0014	0.000556	3	0.00131	0.000777	0.000961	3
Experiment #	1	2	3		1	2	3		1	2	3		1	2	3

## Sheet: Figure 3e
Figure 3e: Graph RifR mutants
	MG-URA3			n	MG-URA3 ung			n	MG-URA3 nfi			n	MG-URA3 ung nfi			n
pSEVA221	2.25e-08	3e-08	3.31e-07	3	2e-07	8.57e-08	1.35e-07	3	6.45e-09	4.74e-08	3.78e-08	3	8.48e-08	8.48e-08	1.39e-07	3
AID-T7RNAP	2.85e-08	2.27e-08	1.81e-08	3	2e-07	1.28e-07	2.19e-07	3	1.93e-08	5e-08	3.43e-08	3	1.65e-07	2.62e-07	2.18e-07	3
TadA*-T7RNAP	3.17e-08	3.33e-08	7.69e-09	3	2e-08	1.43e-08	2.22e-08	3	1.66e-08	2.4e-08	5.56e-09	3	3.33e-08	9.09e-08	1.15e-07	3
Experiment #	1	2	3		1	2	3		1	2	3		1	2	3

## Sheet: Figure 3f
Figure 3f
	MG-URA3 Dung DPT7						n	MG-URA3 Dung						n
pSEVA221	6.2e-07	1e-06	7.14e-07	1.08e-06	ND	ND	4	5.89e-07	1e-06	2.22e-07	1.04e-06	ND	ND	4
TadA*-T7RNApol	1.26e-06	2.15e-06	1.03e-06	1.83e-06	8.33e-07	3.36e-06	6	0.00015	9.36e-05	0.00096	0.000296	0.000238	0.000225	6
Experiment #	1	2	3	4	5	6		1	2	3	4	5	6
	ND: no determined

## Sheet: Figure 4a
Figure 4a
	AID-T7RNAP		pmCDA1-T7RNAP		rAPOBEC1-T7RNAP
nucleotide	C to T	G to A	C to T	G to A	C to T	G to A
1	0	0	0	0	0	0
2	0	0	0	0	0	0
3	0	0	2	0	0	0
4	0	0	0	0	0	0
5	0	0	0	1	0	0
6	0	0	0	0	0	0
7	0	0	0	0	0	0
8	0	0	0	0	0	0
9	0	0	0	0	0	0
10	0	0	0	0	0	0
11	0	0	0	0	0	0
12	0	0	0	0	0	0
13	0	0	0	0	0	0
14	0	0	0	0	0	0
15	0	0	0	0	0	0
16	0	0	0	0	0	0
17	0	0	0	0	0	0
18	0	0	0	0	0	0
19	0	0	0	0	0	0
20	0	0	0	0	0	0
21	0	0	0	0	0	0
22	0	0	0	0	0	0
23	0	0	0	0	0	0
24	0	0	0	0	0	0
25	0	0	0	0	0	0
26	0	0	0	0	0	0
27	0	0	0	0	0	0
28	0	0	0	0	0	0
29	0	0	0	0	0	0
30	0	0	0	0	0	0
31	0	0	0	0	0	0
32	0	0	0	0	0	0
33	0	0	0	0	0	0
34	0	0	0	0	0	0
35	0	0	0	0	0	0
36	0	0	0	0	0	0
37	0	1	0	1	0	0
38	0	0	0	0	0	0
39	0	0	0	0	0	0
40	0	0	0	0	0	0
41	0	0	0	0	0	0
42	0	0	0	0	0	0
43	0	0	0	0	0	0
44	0	0	0	0	0	0
45	0	0	0	0	0	0
46	0	0	0	0	0	0
47	0	0	0	0	0	0
48	0	0	0	1	0	0
49	0	0	0	0	0	6
50	0	0	0	0	0	0
51	0	0	0	0	0	0
52	0	0	0	0	0	0
53	0	0	0	0	0	0
54	0	0	0	0	0	0
55	0	0	0	0	0	0
56	0	0	0	0	0	0
57	0	0	0	0	0	0
58	0	0	0	0	0	0
59	0	0	0	0	0	0
60	0	0	0	0	0	0
61	0	0	0	0	0	0
62	0	0	0	0	0	0
63	0	0	0	0	0	0
64	0	0	0	0	0	0
65	0	0	0	0	0	0
66	0	0	0	0	0	0
67	0	0	0	0	0	0
68	0	0	0	0	0	0
69	0	0	0	0	0	0
70	0	0	0	0	0	0
71	0	0	0	0	0	0
72	0	0	0	0	0	0
73	0	0	0	0	0	0
74	0	0	0	0	0	0
75	0	0	0	0	0	0
76	0	0	0	0	0	0
77	0	0	0	0	0	0
78	0	0	0	0	0	0
79	0	0	0	15	0	0
80	0	0	0	0	0	0
81	0	0	0	0	0	0
82	0	0	0	0	0	0
83	0	0	0	0	0	0
84	0	0	0	0	0	0
85	0	0	0	0	0	0
86	0	0	0	0	0	0
87	0	0	0	0	0	0
88	0	0	0	0	0	0
89	0	0	0	0	0	0
90	0	0	0	0	0	0
91	0	0	0	17	0	1
92	0	0	0	0	0	0
93	0	0	0	0	0	0
94	0	0	0	0	1	0
95	0	0	0	0	0	0
96	0	0	0	0	0	0
97	0	0	0	0	0	0
98	0	0	0	3	0	10
99	0	0	0	0	0	0
100	0	0	0	0	0	0
101	0	0	0	10	0	0
102	0	0	0	1	0	3
103	0	0	0	0	0	0
104	0	0	0	5	0	1
105	0	0	0	0	0	0
106	0	0	0	0	0	0
107	0	0	0	0	0	0
108	0	0	0	0	0	0
109	0	0	0	0	0	0
110	0	0	0	0	0	0
111	0	0	0	0	0	0
112	0	0	0	0	0	0
113	0	0	0	0	0	0
114	0	0	0	0	0	0
115	0	0	0	0	0	0
116	0	0	0	0	0	0
117	0	0	0	0	1	0
118	0	0	0	0	0	0
119	0	0	0	0	0	0
120	0	0	0	0	0	0
121	0	0	0	0	0	0
122	0	0	0	0	0	0
123	0	0	0	0	0	0
124	0	0	0	0	0	0
125	0	0	0	0	0	0
126	0	0	0	0	0	0
127	0	0	0	0	0	0
128	0	0	0	0	0	0
129	0	0	0	0	0	0
130	0	0	0	0	0	0
131	0	0	0	0	0	0
132	0	0	0	0	0	0
133	0	0	0	1	0	0
134	0	0	0	0	0	0
135	0	0	0	0	0	0
136	0	0	0	0	0	0
137	1	0	0	0	0	0
138	0	0	0	0	0	0
139	0	0	0	0	0	0
140	0	0	0	1	0	0
141	0	0	0	0	0	0
142	0	0	0	0	0	0
143	0	0	0	0	0	0
144	0	0	0	0	0	0
145	0	0	0	0	0	0
146	0	0	0	0	0	0
147	0	0	0	0	0	0
148	0	0	0	0	0	0
149	0	0	0	0	0	0
150	0	0	0	0	0	0
151	0	0	0	0	0	0
152	0	0	0	0	0	0
153	0	0	0	0	1	0
154	0	0	0	0	0	0
155	0	0	0	0	0	0
156	2	0	0	0	16	0
157	0	0	0	0	0	0
158	0	0	0	0	2	0
159	0	0	0	0	0	0
160	0	0	0	23	0	0
161	0	0	0	3	0	0
162	0	0	0	0	0	0
163	0	0	0	0	0	0
164	0	0	0	0	0	0
165	0	0	0	0	0	0
166	0	0	0	0	0	0
167	0	0	0	0	0	0
168	0	0	0	0	0	0
169	0	0	0	0	0	0
170	0	0	0	0	0	0
171	0	0	0	0	0	0
172	0	0	0	0	0	0
173	0	0	0	0	0	0
174	0	0	0	0	0	0
175	0	0	0	0	0	0
176	0	0	0	0	0	0
177	0	0	0	0	0	0
178	0	0	0	0	0	0
179	0	0	0	0	0	0
180	0	0	0	0	0	0
181	0	0	0	0	0	0
182	0	0	0	0	0	0
183	0	0	0	0	0	0
184	0	0	0	0	0	0
185	0	0	0	0	0	0
186	0	0	0	0	0	0
187	0	0	0	0	0	0
188	0	0	0	0	0	0
189	0	0	0	0	0	0
190	0	0	0	0	0	0
191	0	0	0	4	0	0
192	0	0	0	0	0	0
193	0	0	0	6	0	1
194	0	0	0	0	0	0
195	0	0	0	0	0	0
196	0	0	0	0	0	0
197	6	0	1	0	0	0
198	0	0	0	0	0	0
199	0	0	0	1	0	0
200	0	0	0	0	0	0
201	0	0	0	0	0	0
202	0	0	0	0	0	0
203	0	0	0	0	0	0
204	0	0	0	0	0	0
205	0	0	0	0	0	0
206	0	0	0	0	0	0
207	0	0	0	0	0	0
208	0	0	0	0	0	0
209	0	0	0	0	0	0
210	0	1	0	0	0	0
211	0	0	0	0	0	0
212	0	0	0	4	0	0
213	0	0	0	0	0	0
214	0	0	0	0	0	0
215	0	0	0	0	0	0
216	0	0	0	0	2	0
217	0	0	0	0	0	0
218	0	0	0	0	0	0
219	0	0	0	0	0	0
220	0	0	0	17	0	0
221	0	0	0	14	0	4
222	0	0	0	0	0	0
223	0	0	0	0	0	0
224	0	0	0	0	0	0
225	0	0	0	0	0	0
226	0	0	0	0	0	0
227	0	0	0	0	0	0
228	0	0	0	5	0	0
229	0	0	0	0	0	0
230	0	0	0	0	0	0
231	0	0	0	0	0	0
232	0	0	0	0	0	0
233	0	0	0	0	0	0
234	0	0	0	0	0	0
235	0	0	0	0	0	0
236	0	0	0	0	0	0
237	0	0	0	0	0	0
238	0	0	0	0	0	0
239	0	0	0	0	0	1
240	0	0	0	0	0	0
241	0	0	0	0	0	0
242	0	0	0	0	0	0
243	0	0	0	0	0	0
244	0	0	0	2	0	0
245	0	0	0	0	0	0
246	0	0	0	0	0	0
247	0	0	0	0	0	0
248	0	0	0	0	0	1
249	0	0	0	0	0	0
250	0	0	0	0	0	0
251	0	0	0	0	0	0
252	0	0	0	0	0	0
253	0	0	0	7	0	0
254	0	0	0	0	0	0
255	0	0	0	0	0	0
256	0	0	0	0	0	0
257	0	0	0	8	0	0
258	0	0	0	0	0	0
259	0	0	0	0	0	0
260	0	0	0	0	0	0
261	0	0	0	0	0	0
262	0	0	0	0	0	0
263	0	0	0	0	0	0
264	0	0	0	0	0	0
265	0	0	0	0	0	0
266	0	0	0	1	0	0
267	0	0	0	0	0	0
268	0	0	0	0	0	0
269	0	0	0	0	0	0
270	0	0	0	0	0	0
271	0	0	0	2	0	0
272	0	0	0	0	0	0
273	0	0	0	0	0	0
274	0	0	0	0	0	0
275	0	0	0	0	0	0
276	0	0	0	0	0	0
277	0	0	0	0	0	0
278	0	0	0	0	0	0
279	0	0	0	0	0	0
280	0	0	0	0	0	0
281	0	0	0	0	0	0
282	0	0	0	0	0	0
283	0	0	0	0	0	0
284	0	0	0	0	0	0
285	0	0	0	0	0	0
286	0	0	0	3	0	1
287	0	0	0	0	0	0
288	0	0	0	0	0	0
289	0	0	0	0	0	0
290	0	0	0	0	0	0
291	0	0	0	0	0	0
292	0	0	0	0	0	0
293	1	0	0	0	0	0
294	0	0	0	0	0	0
295	0	0	0	0	0	0
296	0	0	0	0	0	0
297	0	0	0	0	0	0
298	0	0	0	0	0	0
299	0	0	0	0	0	1
300	0	0	0	0	0	0
301	0	0	0	0	0	0
302	0	0	0	0	0	0
303	0	0	0	0	0	0
304	0	0	7	0	0	0
305	0	0	0	0	0	0
306	0	0	0	0	0	0
307	0	0	0	0	0	0
308	0	0	0	0	0	0
309	0	0	0	0	0	0
310	0	0	0	0	0	0
311	0	0	0	0	0	0
312	0	0	0	0	0	0
313	0	0	0	0	0	0
314	0	0	0	0	0	0
315	0	0	0	0	0	0
316	0	0	10	0	0	0
317	0	0	0	0	0	0
318	0	0	0	0	0	0
319	0	0	0	0	0	0
320	0	0	0	0	0	0
321	0	0	0	0	0	0
322	0	0	0	0	0	0
323	0	0	0	0	0	3
324	0	0	0	0	0	0
325	0	0	0	0	0	0
326	0	0	0	0	0	0
327	0	0	0	0	0	0
328	0	0	0	0	0	0
329	0	0	0	0	0	0
330	0	0	0	0	0	0
331	0	0	0	0	0	0
332	0	0	0	2	0	0
333	0	0	0	0	0	0
334	0	0	1	0	0	0
335	0	0	0	0	0	0
336	0	0	0	0	0	0
337	0	0	0	0	0	0
338	1	0	0	0	0	0
339	0	0	0	0	0	0
340	0	0	0	0	0	0
341	0	0	0	0	0	0
342	0	0	0	0	0	0
343	0	0	0	1	0	1
344	0	0	0	0	0	0
345	0	0	0	0	0	0
346	0	0	0	0	0	0
347	0	0	0	0	0	0
348	0	0	0	0	0	0
349	0	0	0	0	0	0
350	0	0	0	0	0	0
351	0	0	0	0	0	0
352	0	0	0	0	0	1
353	0	0	0	0	0	0
354	0	0	0	0	0	0
355	0	0	0	0	0	0
356	0	0	0	0	0	0
357	0	0	0	0	0	0
358	0	0	0	0	0	0
359	0	0	0	0	0	0
360	0	0	0	0	0	0
361	0	0	0	0	0	0
362	0	0	0	0	0	0
363	0	0	0	0	0	0
364	1	0	0	0	0	0
365	0	0	0	0	0	0
366	0	0	0	0	0	0
367	0	0	0	0	0	0
368	0	0	0	0	0	0
369	0	0	0	0	0	0
370	0	0	0	0	0	0
371	0	0	0	0	0	0
372	0	0	0	0	0	0
373	0	0	0	4	0	0
374	0	0	0	0	0	0
375	0	0	0	0	0	0
376	0	1	0	0	0	0
377	0	0	0	0	0	0
378	0	0	0	0	0	0
379	0	0	0	0	0	0
380	0	0	0	10	0	2
381	0	0	0	0	0	0
382	0	0	0	0	0	0
383	0	0	0	0	0	2
384	0	0	0	0	0	0
385	0	0	0	0	0	0
386	1	0	0	0	0	0
387	0	0	0	2	0	0
388	0	0	0	0	0	0
389	0	0	0	0	0	0
390	0	0	0	0	0	0
391	0	0	0	0	0	0
392	0	0	0	0	0	0
393	0	0	0	0	0	0
394	0	0	0	0	0	0
395	0	0	0	0	0	0
396	0	0	0	0	0	0
397	0	0	0	0	0	0
398	0	0	0	0	0	3
399	0	0	0	0	0	0
400	0	0	0	0	0	0
401	0	0	0	0	0	0
402	0	0	0	0	0	0
403	0	0	0	0	0	0
404	0	0	0	1	0	0
405	0	0	0	0	0	0
406	0	0	0	0	0	0
407	0	0	0	0	0	0
408	0	0	0	0	0	0
409	0	0	0	0	0	0
410	0	0	0	0	0	0
411	0	0	0	0	0	0
412	0	0	0	0	0	0
413	0	0	0	0	0	0
414	0	0	0	0	0	0
415	0	0	0	0	0	0
416	0	0	0	0	0	0
417	0	0	0	0	0	0
418	0	0	0	0	0	0
419	0	0	0	0	0	0
420	0	0	0	0	0	0
421	0	0	0	10	0	0
422	0	0	0	0	0	0
423	0	0	0	0	0	0
424	0	0	0	9	0	0
425	0	0	0	0	0	0
426	0	0	0	0	0	0
427	0	0	0	0	0	0
428	0	0	0	0	0	0
429	0	0	0	0	0	0
430	0	0	0	0	0	0
431	0	0	0	0	0	0
432	0	0	0	0	0	0
433	0	0	0	0	0	0
434	0	0	0	0	0	0
435	0	0	0	0	0	0
436	0	0	0	0	0	0
437	0	0	0	0	0	0
438	0	0	0	0	0	0
439	0	0	0	1	0	0
440	0	0	0	0	0	0
441	0	0	0	0	0	0
442	0	0	0	0	0	0
443	0	0	0	0	0	0
444	0	2	0	1	0	0
445	0	0	0	0	0	0
446	0	0	0	0	0	0
447	0	0	0	0	0	0
448	0	0	0	0	0	0
449	0	0	0	0	0	0
450	0	0	0	0	0	0
451	0	0	0	0	0	0
452	0	0	0	1	0	0
453	0	0	0	0	0	0
454	0	0	0	0	0	0
455	0	0	0	0	0	0
456	0	0	0	0	0	0
457	0	0	0	0	0	0
458	0	0	0	0	0	0
459	0	0	1	0	0	0
460	0	0	0	0	0	0
461	0	0	0	4	0	2
462	0	0	0	0	0	0
463	0	0	0	0	0	0
464	0	0	0	0	0	0
465	0	0	0	0	0	0
466	0	0	0	0	0	0
467	0	0	0	0	0	0
468	0	0	0	0	0	0
469	0	0	0	0	0	0
470	0	0	0	0	0	0
471	0	0	0	0	0	0
472	0	0	0	0	0	0
473	0	0	0	0	0	0
474	0	0	0	0	0	0
475	0	0	0	0	0	0
476	0	0	0	0	0	0
477	0	0	0	0	0	0
478	0	0	0	0	0	0
479	0	0	0	0	0	0
480	0	4	0	0	0	0
481	0	0	0	0	0	0
482	0	0	0	0	0	0
483	0	0	0	0	0	0
484	0	0	0	2	0	0
485	0	0	0	0	0	0
486	0	0	0	0	0	0
487	0	0	0	0	0	0
488	0	0	0	3	0	0
489	0	0	0	0	0	0
490	0	0	0	0	0	0
491	0	0	0	0	0	0
492	0	0	0	0	0	0
493	0	0	0	0	0	0
494	0	0	0	0	0	0
495	0	0	0	0	0	0
496	0	0	0	0	0	0
497	0	0	0	0	0	0
498	0	0	0	0	0	0
499	0	0	0	0	0	0
500	0	0	0	0	0	0
501	0	0	0	0	0	0
502	0	0	0	0	0	0
503	0	0	0	0	0	0
504	0	0	0	0	0	0
505	0	0	0	0	0	0
506	0	0	0	1	0	0
507	0	0	0	1	0	0
508	0	0	0	0	0	0
509	0	0	0	0	0	0
510	0	0	0	0	0	0
511	0	0	0	5	0	0
512	0	0	0	0	0	0
513	0	0	0	0	0	0
514	0	0	0	0	0	0
515	1	0	0	0	1	0
516	0	0	0	0	0	0
517	0	0	0	0	0	0
518	0	0	0	1	0	0
519	0	0	0	0	0	0
520	0	0	0	0	0	0
521	0	0	0	1	0	0
522	0	0	0	0	0	0
523	0	0	0	0	0	0
524	0	0	0	9	0	0
525	0	0	0	0	0	0
526	0	0	0	0	0	0
527	0	0	0	0	0	0
528	0	0	0	0	0	0
529	0	0	0	0	0	0
530	0	0	0	0	0	0
531	0	0	0	0	0	0
532	0	0	0	0	0	0
533	0	0	0	0	0	0
534	0	0	0	0	0	0
535	0	0	0	0	0	0
536	0	0	0	0	0	0
537	0	0	0	0	0	0
538	0	0	0	0	0	0
539	0	0	0	0	0	0
540	0	0	0	0	0	0
541	0	0	0	0	0	0
542	0	0	0	0	0	0
543	0	0	1	0	0	0
544	0	0	0	2	0	0
545	0	0	0	0	0	0
546	0	0	0	0	0	0
547	0	0	0	0	0	0
548	0	0	0	0	0	0
549	0	1	0	0	0	1
550	0	0	0	0	0	0
551	0	0	1	0	0	0
552	0	0	0	0	0	0
553	0	0	0	0	0	0
554	0	0	0	0	0	0
555	0	0	0	0	0	0
556	0	0	0	13	0	0
557	0	0	0	0	0	0
558	0	0	0	0	0	0
559	0	0	0	0	0	0
560	0	0	0	0	0	0
561	0	0	0	0	0	0
562	0	0	0	0	0	0
563	0	0	0	0	0	0
564	0	0	0	0	0	0
565	0	0	0	0	0	0
566	0	0	0	0	0	4
567	0	0	0	0	0	0
568	0	0	0	0	0	0
569	0	0	0	0	0	0
570	0	0	0	0	0	0
571	0	0	0	0	0	0
572	0	0	0	0	0	0
573	0	0	1	0	0	0
574	0	0	0	0	0	0
575	0	0	0	0	0	0
576	0	0	0	3	0	0
577	0	0	0	0	0	0
578	0	0	0	0	0	0
579	0	0	0	0	0	0
580	0	0	0	0	0	0
581	0	0	0	0	0	0
582	0	0	0	0	0	0
583	0	0	0	0	0	0
584	0	0	0	0	0	0
585	0	0	1	0	0	0
586	0	0	0	0	0	0
587	0	0	0	0	0	0
588	0	0	0	0	0	0
589	0	0	0	0	0	0
590	0	0	0	0	0	0
591	0	0	0	0	0	0
592	0	0	0	0	0	0
593	0	0	0	0	0	0
594	0	0	0	0	0	0
595	0	0	0	0	0	0
596	0	0	0	2	0	0
597	0	0	0	0	0	0
598	0	0	0	0	0	0
599	0	0	0	1	0	0
600	0	0	0	0	0	0
601	0	0	0	0	0	0
602	0	0	0	0	0	0
603	0	0	0	0	0	0
604	0	0	0	0	0	0
605	0	0	0	0	0	0
606	0	0	0	0	0	0
607	0	0	1	0	0	0
608	0	0	0	0	0	0
609	0	0	0	0	0	0
610	0	0	0	0	0	0
611	0	0	0	0	0	0
612	0	0	0	0	0	0
613	0	0	0	0	0	0
614	0	0	0	0	0	0
615	0	0	0	0	0	0
616	0	0	0	0	0	0
617	0	0	0	0	0	0
618	0	0	0	0	0	0
619	0	0	0	0	0	0
620	0	0	0	1	0	0
621	0	0	0	0	0	0
622	0	0	0	0	0	0
623	0	0	0	0	0	0
624	0	0	0	0	0	0
625	0	0	3	0	0	0
626	0	0	0	0	0	0
627	0	0	0	0	0	0
628	0	0	0	1	0	2
629	0	0	0	0	0	0
630	0	0	0	0	0	0
631	0	0	0	0	0	0
632	0	0	0	0	0	0
633	0	0	0	0	0	0
634	0	0	0	0	0	0
635	0	0	0	0	0	1
636	0	0	0	0	0	0
637	0	0	0	0	0	0
638	0	0	0	0	0	0
639	0	0	0	0	0	0
640	0	0	0	0	0	0
641	0	0	0	0	0	0
642	0	0	0	0	0	0
643	0	0	0	0	0	0
644	0	0	0	0	0	0
645	0	0	0	0	0	0
646	0	0	0	0	0	0
647	0	1	0	2	0	0
648	0	0	0	0	0	0
649	0	0	0	0	0	0
650	0	0	0	0	0	0
651	0	0	0	0	0	0
652	0	0	0	0	0	0
653	0	0	0	0	0	0
654	0	4	0	0	0	0
655	0	0	0	0	0	0
656	0	0	0	0	0	0
657	0	0	0	0	0	0
658	0	0	0	0	0	0
659	0	0	0	0	0	0
660	0	0	0	0	0	0
661	0	0	0	0	0	0
662	0	0	0	0	0	0
663	0	0	0	0	0	0
664	0	0	0	9	0	0
665	0	0	0	0	0	0
666	0	0	0	0	0	0
667	0	0	0	0	0	0
668	0	0	0	0	0	0
669	0	0	0	0	0	0
670	0	0	0	0	0	0
671	0	0	0	0	0	1
672	0	0	0	0	0	0
673	0	0	3	0	0	0
674	0	0	0	0	0	0
675	0	0	0	0	0	0
676	0	0	0	0	0	0
677	0	0	0	0	0	0
678	0	0	0	0	0	0
679	0	0	0	0	0	0
680	0	0	0	1	0	0
681	0	0	0	0	0	0
682	0	0	0	0	0	0
683	0	0	0	0	0	0
684	0	0	0	0	0	0
685	0	0	0	0	0	0
686	0	0	0	0	0	0
687	0	0	0	0	0	0
688	0	0	0	0	0	0
689	0	0	0	9	0	1
690	0	0	0	0	0	0
691	0	0	0	0	0	0
692	0	0	0	0	0	0
693	0	0	0	0	0	0
694	0	0	0	0	0	0
695	0	0	0	0	0	0
696	0	0	0	0	0	0
697	0	0	0	0	0	0
698	0	0	0	12	0	0
699	0	0	0	0	0	0
700	0	0	0	0	0	0
701	0	0	0	0	0	0
702	0	0	0	1	0	0
703	0	0	0	1	0	0
704	0	0	0	0	0	0
705	0	0	0	0	0	0
706	0	0	0	17	0	1
707	0	0	0	0	0	0
708	0	0	0	0	0	0
709	0	0	0	0	0	0
710	0	0	0	0	0	0
711	0	0	0	0	0	0
712	0	0	0	0	0	0
713	0	0	0	0	0	0
714	0	0	0	0	0	0
715	0	0	0	1	0	0
716	0	0	0	0	0	0
717	0	0	0	0	0	0
718	0	0	0	2	0	0
719	0	0	0	0	0	0
720	0	3	0	0	0	0
721	0	0	0	0	0	0
722	0	0	0	1	0	0
723	0	0	0	0	0	0
724	0	0	0	0	0	0
725	0	0	0	0	0	0
726	0	0	0	0	0	0
727	0	0	0	0	0	0
728	0	0	0	0	0	0
729	0	0	0	0	0	0
730	0	0	0	7	0	0
731	0	0	0	9	0	0
732	0	0	0	0	0	0
733	0	0	0	0	0	0
734	0	1	0	10	0	0
735	0	0	0	0	0	0
736	0	0	0	0	0	0
737	0	0	0	0	0	0
738	0	0	0	0	0	0
739	0	0	0	0	0	0
740	0	0	0	0	0	0
741	0	0	0	0	0	0
742	0	0	0	0	0	0
743	0	0	0	6	0	1
744	0	0	0	0	0	0
745	0	0	0	0	0	0
746	0	0	0	0	0	0
747	0	0	0	0	0	0
748	0	0	0	0	0	0
749	0	0	0	0	0	0
750	0	0	0	0	0	0
751	0	0	0	0	0	0
752	0	0	0	0	0	0
753	0	0	0	0	0	0
754	0	0	0	0	0	0
755	0	0	0	0	0	0
756	0	0	0	0	0	0
757	0	0	0	0	0	0
758	2	0	1	0	0	0
759	0	0	0	0	0	0
760	0	0	0	0	0	0
761	0	0	0	0	0	0
762	0	0	0	0	0	0
763	0	0	0	0	0	0
764	0	0	0	0	0	0
765	0	0	0	0	0	0
766	0	0	0	0	0	0
767	0	0	0	0	0	0
768	0	0	0	0	0	0
769	0	0	1	0	0	0
770	0	0	0	0	0	0
771	0	0	0	0	0	0
772	0	0	0	0	0	0
773	0	0	0	2	0	1
774	0	0	0	0	0	0
775	0	0	0	0	0	0
776	0	0	0	3	0	1
777	0	0	0	0	0	0
778	0	0	0	0	0	0
779	0	0	0	0	0	0
780	0	0	0	0	0	0
781	0	0	0	0	0	0
782	0	0	0	0	0	0
783	0	0	0	0	0	0
784	0	0	0	0	0	0
785	0	0	0	0	0	0
786	0	0	0	0	1	0
787	0	0	0	0	0	0
788	0	0	0	0	0	0
789	0	0	0	0	0	0
790	0	0	0	0	0	0
791	0	0	0	0	0	0
792	0	0	0	1	0	0
793	0	0	0	0	0	0
794	0	0	0	0	0	0
795	0	0	0	0	0	0
796	0	0	0	0	0	0
797	0	5	0	18	0	4
798	0	0	0	0	0	0
799	0	0	0	0	0	0
800	0	0	0	0	0	0
801	0	0	0	0	0	0
802	0	0	0	0	0	0
803	0	0	0	0	0	0
804	0	0	0	0	0	0
805	0	0	0	0	0	0
806	0	0	0	0	0	0
807	0	0	0	0	0	0
808	0	0	0	0	0	0
809	0	0	0	0	0	0
810	0	0	0	0	0	0
811	0	0	0	0	0	0
812	0	0	0	0	0	0
813	0	0	0	0	0	0
814	0	0	0	0	0	0
815	0	0	0	0	0	0
816	0	0	0	0	0	0
817	0	0	0	0	0	0
818	0	0	0	0	0	0
819	0	0	0	0	0	0
820	0	0	0	0	0	0
821	0	0	0	0	0	0
822	0	0	0	0	0	0
823	0	0	0	0	0	0
824	0	0	0	0	0	0
825	0	0	0	0	0	0
826	0	0	0	0	0	0
827	0	0	0	0	0	0
828	0	0	0	0	0	0
829	0	0	0	0	0	0
830	0	0	0	0	0	0
831	0	0	0	0	0	0
832	0	0	0	0	0	0
833	0	0	0	0	0	0
834	0	0	0	0	0	0
835	0	0	0	0	0	0
836	0	0	0	0	0	0
837	0	0	0	0	0	0
838	0	0	0	0	0	0
839	0	0	0	9	0	0
840	0	0	0	0	0	0
841	0	0	0	0	0	0
842	0	0	0	0	0	0
843	0	0	0	0	0	0
844	0	1	0	2	0	3
845	0	0	0	0	0	0
846	0	0	0	0	0	0
847	0	0	0	0	0	0
848	0	0	0	0	0	0
849	0	0	0	0	0	0
850	0	0	0	0	0	0
851	0	0	0	0	0	1
852	0	0	0	0	0	0
853	0	0	0	0	0	0
854	0	0	0	0	0	0
855	0	0	0	0	0	0
856	0	0	0	0	0	0
857	0	0	0	13	0	2
858	0	0	0	0	0	0
859	0	0	0	0	0	0
860	0	0	0	0	0	0
861	0	0	0	0	0	0
862	0	0	0	0	0	0
863	0	0	0	0	0	0
864	0	0	0	0	0	0
865	0	0	0	0	0	0
866	0	0	1	0	0	0
867	0	0	0	0	0	0
868	0	0	0	0	0	0
869	0	0	0	0	0	0
870	0	0	0	0	0	0
871	0	0	0	0	0	0
872	0	0	0	0	0	0
873	0	0	0	0	0	0
874	0	0	0	0	0	0
875	0	0	0	0	0	0
876	0	1	0	0	0	0
877	0	0	0	0	0	0
878	0	0	0	0	0	0
879	0	0	0	0	0	0
880	0	0	0	3	0	0
881	0	0	0	0	0	1
882	0	0	0	0	0	0
883	0	0	0	0	0	0
884	0	0	0	1	0	0
885	0	0	0	0	0	0
886	0	0	0	0	0	1
887	0	0	0	0	0	0
888	0	0	0	0	0	0
889	0	0	0	0	0	0
890	0	0	1	0	0	0
891	0	0	0	0	0	0
892	0	0	0	0	0	0
893	0	0	0	0	0	0
894	0	0	0	0	0	0
895	0	0	0	0	0	0
896	0	0	0	0	0	0
897	0	0	0	0	0	0
898	0	0	0	0	0	0
899	0	0	0	0	0	0
900	0	0	0	0	0	0
901	0	0	0	0	0	0
902	0	0	0	0	0	0
903	0	0	0	0	0	0
904	0	0	0	0	0	0
905	0	0	0	0	0	0
906	0	0	0	0	0	0
907	0	0	0	1	0	0
908	0	0	0	0
909	0	0	0	0
910	0	0	0	0
911	0	0	0	0
912	0	0	0	0
913	0	0	0	0
914	0	0	0	0
915	0	0	0	0
916	0	0	0	0
917	0	0	0	0
918	0	0	0	0
919	0	0	0	0
920	0	0	0	0
921	0	0	0	0
922	0	0	0	0
923	0	0	0	0
924	0	0	0	0
925	0	0	0	0
926	0	0	0	0
927	0	0	0	0
928	0	0	0	0
929	0	0	0	0
930	0	0	0	0
931	0	0	0	0
932	0	0	0	0
933	0	0	0	0
934	0	0	0	0
935	0	0	0	0
936	0	0	0	0
937	0	0	0	0
938	0	0	0	0
939	0	0	0	0
940	0	0	0	0
941	0	0	0	0
942	0	0	0	0
943	0	0	0	0
944	0	0	0	0
945	0	0	0	0
946	0	0	0	0
947	0	0	0	0
948	0	0	0	0
949	0	0	0	0
950	0	0	0	0
951	0	0	0	0

## Sheet: Figure 4b
Figure 4b
	A to G	T to C	G to A
1	0	0	0
2	0	0	0
3	0	0	0
4	0	0	0
5	0	0	0
6	0	0	0
7	0	0	0
8	0	0	0
9	0	0	0
10	0	0	0
11	0	0	0
12	0	0	0
13	0	0	0
14	0	0	0
15	0	0	0
16	0	0	0
17	0	0	0
18	0	0	0
19	0	0	0
20	0	0	0
21	0	0	0
22	0	0	0
23	0	0	0
24	0	0	0
25	0	0	0
26	0	0	0
27	0	0	0
28	0	0	0
29	0	0	0
30	0	0	0
31	0	0	0
32	0	0	0
33	0	0	0
34	0	0	0
35	0	0	0
36	0	0	0
37	0	0	0
38	0	0	0
39	0	0	0
40	0	0	0
41	0	0	0
42	0	0	0
43	0	0	0
44	0	0	0
45	0	0	0
46	0	0	0
47	0	0	0
48	0	0	0
49	0	0	0
50	0	0	0
51	0	0	0
52	0	0	0
53	0	0	0
54	0	0	0
55	0	0	0
56	0	0	0
57	0	0	0
58	0	0	0
59	0	0	0
60	0	0	0
61	0	0	0
62	0	0	0
63	0	0	0
64	0	0	0
65	0	0	0
66	0	0	0
67	0	0	0
68	0	0	0
69	0	0	0
70	0	0	0
71	0	0	0
72	0	0	0
73	0	0	0
74	0	0	0
75	0	0	0
76	0	0	0
77	0	0	0
78	0	0	0
79	0	0	0
80	0	0	0
81	0	0	0
82	0	0	0
83	0	0	0
84	0	0	0
85	0	0	0
86	0	0	0
87	0	0	0
88	0	0	0
89	0	0	0
90	0	0	0
91	0	0	0
92	0	0	0
93	0	0	0
94	0	0	0
95	0	0	0
96	0	0	0
97	0	0	0
98	0	0	0
99	0	0	0
100	0	0	0
101	0	0	0
102	0	0	0
103	0	0	0
104	0	0	0
105	0	0	0
106	0	0	0
107	0	0	0
108	0	0	0
109	0	0	0
110	0	0	0
111	0	0	0
112	0	0	0
113	0	0	0
114	0	0	0
115	0	0	0
116	0	0	0
117	0	0	0
118	0	0	0
119	0	0	0
120	0	0	0
121	0	0	0
122	0	0	0
123	0	0	0
124	0	0	0
125	0	0	0
126	0	0	0
127	0	0	0
128	0	0	0
129	0	0	0
130	0	0	0
131	0	0	0
132	0	0	0
133	0	0	0
134	0	0	0
135	0	0	0
136	0	0	0
137	0	0	0
138	0	0	0
139	0	0	0
140	0	0	0
141	0	0	0
142	0	0	0
143	0	0	0
144	0	0	0
145	0	0	0
146	0	0	0
147	0	0	0
148	0	0	0
149	0	0	0
150	0	0	0
151	0	0	0
152	0	0	0
153	0	0	0
154	0	0	0
155	0	0	0
156	0	0	0
157	0	0	0
158	0	0	0
159	0	0	0
160	0	0	0
161	0	0	0
162	0	0	0
163	0	0	0
164	0	0	0
165	0	0	0
166	0	0	0
167	0	0	0
168	0	0	0
169	0	0	0
170	0	0	0
171	0	0	0
172	0	0	0
173	0	0	0
174	0	1	0
175	0	0	0
176	0	0	0
177	0	0	0
178	0	0	0
179	0	0	0
180	0	0	0
181	0	0	0
182	0	0	0
183	0	0	0
184	0	0	0
185	0	0	0
186	0	0	0
187	0	0	0
188	0	0	0
189	0	0	0
190	0	0	0
191	0	0	0
192	0	0	0
193	0	0	0
194	0	0	0
195	0	0	0
196	0	0	0
197	0	0	0
198	0	0	0
199	0	0	0
200	0	0	0
201	0	0	0
202	0	0	0
203	0	0	0
204	0	0	0
205	0	0	0
206	0	0	0
207	0	0	0
208	0	0	0
209	0	1	0
210	0	0	0
211	0	0	0
212	0	0	0
213	0	0	0
214	0	0	0
215	0	0	0
216	0	0	0
217	0	0	0
218	0	0	0
219	0	0	0
220	0	0	0
221	0	0	0
222	0	0	0
223	0	0	0
224	0	0	0
225	0	0	0
226	0	0	0
227	0	0	0
228	0	0	0
229	0	0	0
230	0	0	0
231	0	0	0
232	0	0	0
233	0	0	0
234	0	0	0
235	0	0	0
236	0	0	0
237	0	0	0
238	0	0	0
239	0	0	0
240	0	0	0
241	0	0	0
242	0	0	0
243	0	0	0
244	0	0	0
245	0	0	0
246	0	0	0
247	0	0	0
248	0	0	0
249	0	0	0
250	0	0	0
251	0	0	0
252	0	0	0
253	0	0	0
254	0	0	0
255	0	0	0
256	0	0	0
257	0	0	0
258	0	0	0
259	0	0	0
260	0	0	0
261	0	0	0
262	0	0	0
263	0	0	0
264	0	1	0
265	0	0	0
266	0	0	0
267	0	0	0
268	0	0	0
269	0	0	0
270	0	0	0
271	0	0	0
272	0	0	0
273	0	0	0
274	0	0	0
275	0	0	0
276	0	0	0
277	0	0	0
278	0	1	0
279	0	0	0
280	0	0	0
281	0	0	0
282	0	1	0
283	0	0	0
284	0	0	0
285	0	0	0
286	0	0	0
287	0	0	0
288	0	0	0
289	0	0	0
290	0	0	0
291	0	0	0
292	0	0	0
293	0	0	0
294	0	0	0
295	0	0	0
296	0	0	0
297	0	0	0
298	0	0	0
299	0	0	0
300	0	0	0
301	0	0	0
302	0	0	0
303	0	0	0
304	0	0	0
305	0	0	0
306	0	0	0
307	0	0	0
308	0	0	0
309	0	0	0
310	0	0	0
311	0	0	0
312	0	0	0
313	0	0	0
314	0	0	0
315	0	1	0
316	0	0	0
317	0	0	0
318	0	0	0
319	0	0	0
320	0	0	0
321	0	0	0
322	0	0	0
323	0	0	0
324	0	0	0
325	0	0	0
326	0	0	0
327	0	0	0
328	0	0	0
329	0	0	0
330	0	0	0
331	0	0	0
332	0	0	0
333	0	0	0
334	0	0	0
335	0	0	0
336	0	0	0
337	0	0	0
338	0	0	0
339	0	0	0
340	0	0	0
341	0	0	0
342	0	2	0
343	0	0	0
344	0	0	0
345	0	0	0
346	0	0	0
347	0	0	0
348	0	0	0
349	0	0	0
350	0	0	0
351	0	0	0
352	0	0	0
353	0	0	0
354	0	0	0
355	0	0	0
356	0	0	0
357	0	0	0
358	0	0	0
359	0	0	0
360	0	0	0
361	0	0	0
362	0	0	0
363	0	0	0
364	0	0	0
365	0	0	0
366	0	0	0
367	0	0	0
368	0	0	0
369	0	0	0
370	0	0	0
371	0	0	0
372	0	0	0
373	0	0	0
374	0	0	0
375	0	0	0
376	0	0	0
377	0	0	0
378	0	0	0
379	0	0	0
380	0	0	0
381	0	0	0
382	0	0	0
383	0	0	0
384	1	0	0
385	0	0	0
386	0	0	0
387	0	0	0
388	0	0	0
389	0	0	0
390	0	0	0
391	0	0	0
392	0	0	0
393	0	0	0
394	0	0	0
395	0	0	0
396	0	0	0
397	0	0	0
398	0	0	0
399	0	0	0
400	0	0	0
401	0	0	0
402	0	0	0
403	0	0	0
404	0	0	0
405	0	0	0
406	0	0	0
407	0	0	0
408	0	0	0
409	0	0	0
410	0	0	0
411	0	0	0
412	0	0	0
413	0	0	0
414	0	1	0
415	0	0	0
416	0	0	0
417	0	0	0
418	0	0	0
419	0	0	0
420	0	0	0
421	0	0	0
422	0	0	0
423	0	0	0
424	0	0	0
425	0	1	0
426	0	0	0
427	0	0	0
428	0	0	0
429	0	0	0
430	0	0	0
431	0	0	0
432	0	0	0
433	0	0	0
434	0	0	0
435	0	0	0
436	0	0	0
437	0	0	0
438	0	0	0
439	0	0	0
440	0	0	0
441	0	0	0
442	0	0	0
443	0	0	0
444	0	0	0
445	0	0	0
446	0	0	0
447	0	0	0
448	0	0	0
449	0	0	0
450	0	0	0
451	0	0	0
452	0	0	0
453	0	0	0
454	0	0	0
455	0	0	0
456	0	0	0
457	0	0	0
458	0	0	0
459	0	0	0
460	0	0	0
461	0	0	0
462	0	0	0
463	0	0	0
464	0	0	0
465	0	0	0
466	0	0	0
467	0	0	0
468	0	0	0
469	0	0	0
470	0	0	0
471	0	0	0
472	0	0	0
473	0	0	0
474	0	0	0
475	0	0	0
476	0	0	0
477	0	0	0
478	0	0	0
479	0	0	0
480	0	0	0
481	0	0	0
482	0	0	0
483	0	1	0
484	0	0	0
485	0	0	0
486	0	0	0
487	0	0	0
488	0	0	0
489	0	0	0
490	0	0	0
491	0	0	0
492	0	0	0
493	0	0	0
494	0	0	0
495	0	0	0
496	0	0	0
497	0	0	0
498	0	0	0
499	0	0	0
500	0	0	0
501	0	0	0
502	0	0	0
503	0	0	0
504	0	0	0
505	0	0	0
506	0	0	0
507	0	0	0
508	0	0	0
509	0	0	0
510	0	5	0
511	0	0	0
512	0	0	0
513	0	0	0
514	0	0	0
515	0	0	0
516	0	0	0
517	0	0	0
518	0	0	0
519	0	0	0
520	0	0	0
521	0	0	0
522	0	0	0
523	0	0	0
524	0	0	0
525	0	0	0
526	0	0	0
527	0	0	0
528	0	0	0
529	0	0	0
530	0	0	0
531	0	0	0
532	0	0	0
533	0	0	0
534	0	0	0
535	0	0	0
536	0	0	0
537	0	0	0
538	0	0	0
539	0	0	0
540	0	0	0
541	0	0	0
542	0	0	0
543	0	0	0
544	0	0	0
545	0	0	0
546	0	0	0
547	0	0	0
548	0	0	0
549	0	0	1
550	0	0	0
551	0	0	0
552	0	1	0
553	0	0	0
554	0	0	0
555	0	0	0
556	0	0	0
557	0	0	0
558	0	0	0
559	0	0	0
560	0	0	0
561	0	0	0
562	0	0	0
563	0	0	0
564	0	0	0
565	0	0	0
566	0	0	0
567	0	0	0
568	0	0	0
569	0	0	0
570	0	0	0
571	0	0	0
572	0	0	0
573	0	0	0
574	0	0	0
575	0	0	0
576	0	0	0
577	0	0	0
578	0	0	0
579	0	0	0
580	0	0	0
581	0	0	0
582	0	0	0
583	0	0	0
584	0	0	0
585	0	0	0
586	0	0	0
587	0	0	0
588	0	0	0
589	0	0	0
590	0	0	0
591	0	0	0
592	0	0	0
593	0	0	0
594	0	0	0
595	0	0	0
596	0	0	0
597	0	0	0
598	0	0	0
599	0	0	0
600	0	0	0
601	0	0	0
602	0	1	0
603	1	0	0
604	0	0	0
605	0	0	0
606	0	0	0
607	0	0	0
608	0	0	0
609	0	0	0
610	0	0	0
611	0	0	0
612	0	0	0
613	0	0	0
614	0	0	0
615	0	0	0
616	0	0	0
617	0	0	0
618	0	0	0
619	0	0	0
620	0	0	0
621	0	0	0
622	0	0	0
623	0	0	0
624	0	0	0
625	0	0	0
626	0	0	0
627	0	0	0
628	0	0	0
629	0	0	0
630	0	0	0
631	0	0	0
632	0	0	0
633	0	0	0
634	0	0	0
635	0	0	0
636	0	0	0
637	0	0	0
638	0	0	0
639	0	0	0
640	0	0	0
641	0	0	0
642	0	0	0
643	0	0	0
644	0	0	0
645	0	0	0
646	0	0	0
647	0	0	0
648	0	0	0
649	0	0	0
650	0	0	0
651	0	0	0
652	0	0	0
653	0	0	0
654	0	0	0
655	0	0	0
656	0	0	0
657	0	1	0
658	0	0	0
659	0	0	0
660	0	0	0
661	0	0	0
662	0	0	0
663	0	0	0
664	0	0	0
665	0	0	0
666	0	0	0
667	0	0	0
668	0	0	0
669	0	0	0
670	0	0	0
671	0	0	0
672	0	0	0
673	0	0	0
674	0	0	0
675	0	2	0
676	0	0	0
677	0	0	0
678	0	0	0
679	0	0	0
680	0	0	0
681	0	0	0
682	0	0	0
683	0	0	0
684	0	0	0
685	0	0	0
686	0	0	0
687	0	0	0
688	0	0	0
689	0	0	0
690	0	0	0
691	0	0	0
692	0	0	0
693	0	0	0
694	0	0	0
695	0	0	0
696	0	0	0
697	0	0	0
698	0	0	0
699	0	0	0
700	0	0	0
701	0	0	0
702	0	0	0
703	0	0	0
704	0	0	0
705	0	5	0
706	0	0	0
707	0	0	0
708	0	0	0
709	0	0	0
710	0	0	0
711	0	0	0
712	0	0	0
713	0	0	0
714	0	0	0
715	0	0	0
716	0	0	0
717	0	0	0
718	0	0	0
719	0	0	0
720	0	0	0
721	0	0	0
722	0	0	0
723	0	0	0
724	0	0	0
725	0	0	0
726	0	0	0
727	0	0	0
728	0	0	0
729	0	0	0
730	0	0	0
731	0	0	0
732	0	0	0
733	0	0	0
734	0	0	0
735	0	0	0
736	0	0	0
737	0	0	0
738	0	0	0
739	0	0	0
740	0	0	0
741	0	0	0
742	0	0	0
743	0	0	0
744	0	0	0
745	0	1	0
746	0	0	0
747	0	0	0
748	0	0	0
749	0	0	0
750	0	0	0
751	0	0	0
752	0	0	0
753	0	0	0
754	0	0	0
755	0	0	0
756	0	0	0
757	0	0	0
758	0	0	0
759	0	0	0
760	0	0	0
761	0	0	0
762	1	0	0
763	0	0	0
764	0	0	0
765	0	0	0
766	0	0	0
767	0	0	0
768	0	0	0
769	0	0	0
770	0	0	0
771	0	0	0
772	0	0	0
773	0	0	0
774	0	0	0
775	0	0	0
776	0	0	0
777	0	0	0
778	0	0	0
779	0	0	0
780	0	0	0
781	0	0	0
782	0	0	0
783	0	0	0
784	0	0	0
785	0	0	0
786	0	0	0
787	0	0	0
788	0	0	0
789	0	0	0
790	0	0	0
791	0	0	0
792	0	0	0
793	0	0	0
794	0	0	0
795	0	0	0
796	0	0	0
797	0	0	0
798	2	0	0
799	0	0	0
800	0	0	0
801	0	0	0
802	0	0	0
803	0	0	0
804	0	0	0
805	0	0	0
806	0	0	0
807	0	0	0
808	0	0	0
809	0	0	0
810	0	0	0
811	0	0	0
812	0	0	0
813	0	0	0
814	0	0	0
815	0	0	0
816	0	0	0
817	0	0	0
818	0	0	0
819	0	0	0
820	0	0	0
821	0	0	0
822	0	0	0
823	0	0	0
824	0	0	0
825	0	0	0
826	0	0	0
827	0	0	0
828	0	0	0
829	0	0	0
830	0	0	0
831	0	0	0
832	0	0	0
833	0	0	0
834	0	0	0
835	0	0	0
836	0	0	0
837	0	0	0
838	0	0	0
839	0	0	0
840	0	0	0
841	0	0	0
842	0	0	0
843	0	0	0
844	0	0	0
845	0	0	0
846	0	0	0
847	0	0	0
848	0	0	0
849	0	0	0
850	0	0	0
851	0	0	0
852	0	0	0
853	0	0	0
854	0	0	0
855	0	0	0
856	0	0	0
857	0	0	0
858	0	0	0
859	0	0	0
860	0	0	0
861	0	0	0
862	0	0	0
863	0	0	0
864	0	0	0
865	0	0	0
866	0	0	0
867	0	0	0
868	0	0	0
869	0	0	0
870	0	0	0
871	0	0	0
872	0	0	0
873	0	0	0
874	0	0	0
875	0	0	0
876	0	0	0
877	0	0	0
878	0	3	0
879	0	0	0
880	0	0	0
881	0	0	0
882	0	0	0
883	0	0	0
884	0	0	0
885	0	0	0
886	0	0	0
887	0	0	0
888	0	0	0
889	0	0	0
890	0	0	0
891	0	1	0
892	0	0	0
893	0	0	0
894	0	0	0
895	0	0	0
896	0	0	0
897	0	0	0
898	0	0	0
899	0	0	0
900	0	0	0
901	0	0	0
902	0	0	0
903	0	0	0
904	0	0	0
905	0	0	0
906	0	0	0
907	0	0	0
908	0	0	0
909	0	0	0
910	0	0	0
911	0	0	0
912	0	0	0
913	0	0	0
914	0	0	0
915	0	0	0
916	0	0	0
917	0	0	0
918	0	0	0
919	0	0	0
920	0	0	0
921	0	0	0
922	0	0	0
923	0	0	0
924	0	0	0
925	0	0	0
926	0	0	0
927	0	0	0
928	0	0	0
929	0	0	0
930	0	0	0
931	0	0	0
932	0	0	0
933	0	0	0
934	0	0	0
935	0	0	0
936	0	0	0
937	0	0	0
938	0	0	0
939	0	0	0
940	0	0	0
941	0	0	0
942	0	0	0
943	0	0	0
944	0	0	0
945	0	0	0
946	0	0	0
947	0	0	0
948	0	0	0
949	0	0	0
950	0	0	0
951	0	0	0

## Sheet: Figure 4c
Figure 4c
	C to T	G to A	A to G	T to C
AID-T7RNAP	16	26	0	0
pmCDA1-T7RNAP	38	389	0	0
rAPOBEC1-T7RNAP	25	70	0	0
TadA*-T7RNAP	0	1	5	31

[truncated: 18 more sheets: Figure 4d, Figure 4e, Figure 4f, Figure 5c, Figure 5d, Figure 6b, Figure 7c, Supplementary Figure 1b, Supplementary Figure 2b, Supplemetary Figure 2d, Supplementary Figure 2e, Supplementary Figure 2f, Supplementary Figure 4, Supplementary Figure 6, Supplementary Figure 7, Supplementary Figure 8a, Supplementary Figure 8b, Supplementary Figure 9]
